# Supplementary material for: Three-tiered authentication of herbal traditional Chinese medicine ingredients used in women’s health provides progressive qualitative and quantitative insight
Source: Front Pharmacol. 2024 Feb 5;15:1353434. doi: 10.3389/fphar.2024.1353434 (PMC10875096; doi:10.3389/fphar.2024.1353434)
Supplement: Supplementary file 2 [file DataSheet4.XLSX]

## Sheet: primers
Supplementary Data S4. Primer pairs used in this study
DNA marker	Primer name	Primer sequence 5΄-3΄	Reference
ITS1	18S-ITS1F	GGAAGGAGAAGTCGTAACAAGG	Omelchenko et al., 2019
	58S-ITS1R	AGATATCCGTTGCCGAGAGT	Omelchenko DO, Speranskaya AS, Ayginin AA, Khafizov K, Krinitsina AA, Fedotova AV, Pozdyshev DV, Shtratnikova VY, Kupriyanova EV, Shipulin GA, Logacheva MD 2019. Improved Protocols of ITS1-Based Metabarcoding and Their Application in the Analysis of Plant-Containing Products. Genes 10:122. DOI: 10.3390/genes10020122.
	ITS1-17SE F	ATGGTCCGGTGAAGTGTTC	Sun et al., 1994
	ITS1-5.8I R	GTTGCCGAGAGTCGT	Sun, Y., Skinner, D.Z., Liang, G.H. et al. Phylogenetic analysis of Sorghum and related taxa using internal transcribed spacers of nuclear ribosomal DNA. Theoret. Appl. Genetics 89, 26–32 (1994). https://doi.org/10.1007/BF00226978
ITS2	ITS2F	ATGCGATACTTGGTGTGAAT	Timpano, Scheible & Meiklejohn, 2020
	ITSp4	CCGCTTAKTGATATGCTTAAA	Timpano EK, Scheible MKR, Meiklejohn KA 2020. Optimization of the second internal transcribed spacer (ITS2) for characterizing land plants from soil. PLoS ONE 15:e0231436. DOI: 10.1371/journal.pone.0231436.
	ITS2-5.8I F	GCCTGGGCGTCACGC	Sun et al., 1994
	ITS2-26SE R	CCCGGTTCGCTCGCCGTTAC	Sun, Y., Skinner, D.Z., Liang, G.H. et al. Phylogenetic analysis of Sorghum and related taxa using internal transcribed spacers of nuclear ribosomal DNA. Theoret. Appl. Genetics 89, 26–32 (1994). https://doi.org/10.1007/BF00226978
			Schematic diagram of binding sites for second internal transcribed spacer (ITS2) primers by Timpano, Scheible & Meiklejohn, 2020.
